# Supplementary material for: Environmental Niche Modelling Predicts a Contraction in the Potential Distribution of Two Boreal Owl Species under Different Climate Scenarios
Source: Animals (Basel). 2022 Nov 21;12(22):3226. doi: 10.3390/ani12223226 (PMC9686532; doi:10.3390/ani12223226)
Supplement: Supplementary file 1 [file animals-12-03226-s001.zip]

Archive with 1 entries (1 files):
- animals-1981345-supplementary.pdf
